# Supplementary material for: Thymol, a Monoterpenoid within Polymeric Iodophor Formulations and Their Antimicrobial Activities
Source: Int J Mol Sci. 2024 May 1;25(9):4949. doi: 10.3390/ijms25094949 (PMC11084924; doi:10.3390/ijms25094949)
Supplement: Supplementary file 1 [file ijms-25-04949-s001.zip]

Archive with 4 entries (4 files):
- S1-EDS AVPVPThymol-I2.pdf
- S2-EDS AVPVPThymol-I2-Suture.pdf
- S3-EDS AVPVPThymol-I2-Facemask-white dense.pdf
- S4-EDS AVPVPThymol-I2-Facemask-blue net.pdf
